# Supplementary material for: Enfortumab vedotin plus pembrolizumab as a first-line treatment for advanced urothelial carcinoma: a cost-effectiveness analysis from China based on the EV-302 trial
Source: Front Pharmacol. 2024 Sep 26;15:1412292. doi: 10.3389/fphar.2024.1412292 (PMC11464446; doi:10.3389/fphar.2024.1412292)
Supplement: Supplementary file 2 [file DataSheet2.xlsx]

## Sheet: Sheet1
	Health state probabilities for each cycle
	STAGE	EV-PEMB group				Chemotherapy group
		PFS	PD	Death		PFS	PD	Death
	0	1	0	0		1	0	0
	1	0.976088	0.0235016	0.00041		0.988073	0.0115174	0.00041
	2	0.944306	0.0426953	0.0129988		0.954011	0.0359599	0.0100291
	3	0.910244	0.0633931	0.026363		0.902235	0.0642757	0.0334889
	4	0.87566	0.0840065	0.0403335		0.838571	0.104719	0.05671
	5	0.841457	0.103854	0.054689		0.768859	0.14972	0.0814208
	6	0.808145	0.122585	0.0692699		0.697975	0.194763	0.107262
	7	0.776017	0.140023	0.0839603		0.629423	0.236775	0.133803
	8	0.745232	0.156095	0.0986734		0.565373	0.273956	0.160671
	9	0.715865	0.170791	0.113343		0.506927	0.305507	0.187566
	10	0.687937	0.184144	0.127919		0.454437	0.331316	0.214246
	11	0.661431	0.196209	0.14236		0.40778	0.351695	0.240525
	12	0.63631	0.207054	0.156636		0.366569	0.367172	0.26626
	13	0.612522	0.216756	0.170722		0.330293	0.378365	0.291342
	14	0.590005	0.225396	0.184599		0.298406	0.385898	0.315696
	15	0.568696	0.233051	0.198252		0.270375	0.390356	0.339268
	16	0.548528	0.2398	0.211671		0.245707	0.392267	0.362026
	17	0.529436	0.245717	0.224847		0.223958	0.392091	0.38395
	18	0.511355	0.25087	0.237775		0.20474	0.390223	0.405037
	19	0.494224	0.255326	0.25045		0.187714	0.386996	0.42529
	20	0.477983	0.259146	0.262871		0.172588	0.382692	0.44472
	21	0.462578	0.262386	0.275036		0.159111	0.377544	0.463345
	22	0.447955	0.265098	0.286947		0.147067	0.371745	0.481187
	23	0.434065	0.267331	0.298604		0.136274	0.365456	0.49827
	24	0.420863	0.269127	0.31001		0.126573	0.358806	0.514621
	25	0.408305	0.270528	0.321167		0.117829	0.351904	0.530266
	26	0.396351	0.271571	0.332078		0.109926	0.344838	0.545236
	27	0.384964	0.272288	0.342747		0.102763	0.337679	0.559558
	28	0.374109	0.272712	0.353179		0.0962557	0.330484	0.573261
	29	0.363754	0.272869	0.363377		0.090328	0.3233	0.586372
	30	0.353867	0.272787	0.373346		0.0849156	0.316164	0.59892
	31	0.344423	0.272487	0.38309		0.0799622	0.309106	0.610931
	32	0.335394	0.271992	0.392615		0.075419	0.30215	0.622431
	33	0.326756	0.27132	0.401924		0.0712429	0.295313	0.633444
	34	0.318487	0.27049	0.411023		0.0673965	0.288608	0.643995
	35	0.310565	0.269517	0.419918		0.0638468	0.282048	0.654106
	36	0.302971	0.268417	0.428611		0.0605647	0.275637	0.663798
	37	0.295688	0.267203	0.43711		0.0575245	0.269383	0.673092
	38	0.288697	0.265886	0.445417		0.0547034	0.263288	0.682009
	39	0.281983	0.264479	0.453539		0.0520814	0.257353	0.690566
	40	0.275531	0.262991	0.461479		0.0496404	0.251578	0.698782
	41	0.269327	0.261431	0.469242		0.0473644	0.245963	0.706672
	42	0.263358	0.259808	0.476834		0.0452391	0.240507	0.714254
	43	0.257613	0.25813	0.484258		0.0432517	0.235207	0.721542
	44	0.252079	0.256403	0.491518		0.0413906	0.23006	0.72855
	45	0.246747	0.254634	0.498619		0.0396457	0.225063	0.735291
	46	0.241605	0.252829	0.505566		0.0380074	0.220213	0.74178
	47	0.236645	0.250993	0.512362		0.0364674	0.215506	0.748027
	48	0.231858	0.249131	0.519011		0.0350181	0.210938	0.754044
	49	0.227236	0.247247	0.525517		0.0336526	0.206506	0.759842
	50	0.222771	0.245345	0.531884		0.0323646	0.202205	0.765431
	51	0.218455	0.243429	0.538116		0.0311484	0.198031	0.77082
	52	0.214282	0.241503	0.544216		0.0299989	0.193981	0.77602
	53	0.210245	0.239568	0.550187		0.0289112	0.190051	0.781038
	54	0.206337	0.237629	0.556034		0.0278811	0.186236	0.785882
	55	0.202554	0.235687	0.561759		0.0269046	0.182534	0.790562
	56	0.19889	0.233744	0.567365		0.0259782	0.178939	0.795083
	57	0.19534	0.231804	0.572857		0.0250984	0.175449	0.799453
	58	0.191898	0.229867	0.578236		0.0242622	0.17206	0.803678
	59	0.18856	0.227935	0.583505		0.0234668	0.168769	0.807765
	60	0.185322	0.22601	0.588668		0.0227096	0.165571	0.811719
	61	0.18218	0.224093	0.593728		0.0219882	0.162465	0.815547
	62	0.179129	0.222185	0.598686		0.0213004	0.159447	0.819253
	63	0.176166	0.220288	0.603546		0.0206442	0.156513	0.822843
	64	0.173287	0.218402	0.608311		0.0200176	0.153661	0.826321
	65	0.17049	0.216529	0.612981		0.019419	0.150889	0.829692
	66	0.167771	0.214668	0.617561		0.0188467	0.148192	0.832961
	67	0.165126	0.212821	0.622053		0.0182992	0.14557	0.836131
	68	0.162553	0.210989	0.626457		0.017775	0.143018	0.839207
	69	0.16005	0.209172	0.630778		0.017273	0.140535	0.842192
	70	0.157613	0.20737	0.635017		0.0167918	0.138119	0.845089
	71	0.155241	0.205584	0.639175		0.0163303	0.135767	0.847903
	72	0.15293	0.203815	0.643256		0.0158875	0.133477	0.850636
	73	0.150679	0.202061	0.64726		0.0154624	0.131246	0.853291
	74	0.148485	0.200325	0.65119		0.0150541	0.129074	0.855872
	75	0.146346	0.198606	0.655048		0.0146616	0.126957	0.858381
	76	0.144261	0.196903	0.658835		0.0142842	0.124895	0.860821
	77	0.142228	0.195218	0.662554		0.0139212	0.122885	0.863194
	78	0.140244	0.193551	0.666205		0.0135718	0.120925	0.865503
	79	0.138308	0.191901	0.66979		0.0132353	0.119014	0.86775
	80	0.136419	0.190269	0.673312		0.0129111	0.117151	0.869938
	81	0.134575	0.188654	0.676771		0.0125986	0.115333	0.872068
	82	0.132773	0.187057	0.680169		0.0122973	0.11356	0.874143
	83	0.131014	0.185478	0.683508		0.0120067	0.11183	0.876164
	84	0.129296	0.183916	0.686788		0.0117261	0.110141	0.878133
	85	0.127616	0.182372	0.690012		0.0114553	0.108492	0.880052
	86	0.125975	0.180845	0.693181		0.0111937	0.106883	0.881924
	87	0.12437	0.179335	0.696295		0.010941	0.105311	0.883748
	88	0.122801	0.177843	0.699356		0.0106967	0.103775	0.885528
	89	0.121266	0.176368	0.702366		0.0104604	0.102275	0.887264
	90	0.119765	0.17491	0.705325		0.0102319	0.10081	0.888958
	91	0.118296	0.173469	0.708234		0.0100108	0.0993774	0.890612
	92	0.116859	0.172045	0.711096		0.00979669	0.0979775	0.892226
	93	0.115452	0.170638	0.71391		0.0095894	0.0966089	0.893802
	94	0.114075	0.169247	0.716678		0.0093886	0.0952707	0.895341
	95	0.112726	0.167872	0.719402		0.00919402	0.093962	0.896844
	96	0.111406	0.166514	0.722081		0.00900542	0.0926819	0.898313
	97	0.110112	0.165171	0.724717		0.00882254	0.0914297	0.899748
	98	0.108844	0.163845	0.727311		0.00864516	0.0902044	0.90115
	99	0.107602	0.162534	0.729863		0.00847307	0.0890053	0.902522
	100	0.106385	0.161239	0.732376		0.00830606	0.0878317	0.903862
	101	0.105192	0.159959	0.734849		0.00814392	0.0866828	0.905173
	102	0.104022	0.158695	0.737283		0.00798647	0.085558	0.906456
	103	0.102875	0.157445	0.739679		0.00783354	0.0844565	0.90771
	104	0.101751	0.15621	0.742039		0.00768495	0.0833778	0.908937
	105	0.100647	0.15499	0.744362		0.00754053	0.0823211	0.910138
	106	0.0995649	0.153785	0.74665		0.00740014	0.0812859	0.911314
	107	0.0985029	0.152594	0.748903		0.00726363	0.0802715	0.912465
	108	0.0974608	0.151417	0.751122		0.00713086	0.0792775	0.913592
	109	0.096438	0.150254	0.753308		0.00700168	0.0783032	0.914695
	110	0.095434	0.149104	0.755462		0.00687597	0.0773482	0.915776
	111	0.0944483	0.147969	0.757583		0.00675362	0.0764119	0.916834
	112	0.0934804	0.146846	0.759673		0.00663449	0.0754938	0.917872
	113	0.09253	0.145737	0.761733		0.00651849	0.0745935	0.918888
	114	0.0915965	0.144641	0.763762		0.00640549	0.0737105	0.919884
	115	0.0906795	0.143558	0.765762		0.00629541	0.0728443	0.92086
	116	0.0897786	0.142488	0.767734		0.00618813	0.0719944	0.921817
	117	0.0888934	0.14143	0.769677		0.00608357	0.0711606	0.922756
	118	0.0880235	0.140385	0.771592		0.00598163	0.0703423	0.923676
	119	0.0871686	0.139351	0.77348		0.00588222	0.0695392	0.924579
	120	0.0863283	0.13833	0.775342		0.00578528	0.068751	0.925464
	121	0.0855022	0.137321	0.777177		0.0056907	0.0679771	0.926332
	122	0.0846899	0.136323	0.778987		0.00559842	0.0672173	0.927184
	123	0.0838912	0.135337	0.780772		0.00550837	0.0664712	0.92802
	124	0.0831058	0.134362	0.782532		0.00542047	0.0657385	0.928841
	125	0.0823333	0.133399	0.784268		0.00533465	0.0650188	0.929647
	126	0.0815734	0.132447	0.78598		0.00525085	0.0643119	0.930437
	127	0.0808258	0.131505	0.787669		0.00516901	0.0636175	0.931214
	128	0.0800902	0.130574	0.789335		0.00508906	0.0629351	0.931976
	129	0.0793665	0.129654	0.790979		0.00501095	0.0622646	0.932724
	130	0.0786542	0.128745	0.792601		0.00493463	0.0616057	0.93346
	131	0.0779532	0.127845	0.794202		0.00486003	0.0609581	0.934182
	132	0.0772631	0.126956	0.795781		0.00478711	0.0603214	0.934891
	133	0.0765839	0.126077	0.797339		0.00471582	0.0596956	0.935589
	134	0.0759151	0.125208	0.798877		0.0046461	0.0590803	0.936274
	135	0.0752566	0.124348	0.800395		0.00457792	0.0584753	0.936947
	136	0.0746081	0.123498	0.801894		0.00451123	0.0578803	0.937608
	137	0.0739695	0.122658	0.803373		0.00444598	0.0572952	0.938259
	138	0.0733405	0.121826	0.804833		0.00438214	0.0567196	0.938898
	139	0.0727209	0.121004	0.806275		0.00431966	0.0561534	0.939527
	140	0.0721106	0.120192	0.807698		0.0042585	0.0555964	0.940145
	141	0.0715092	0.119388	0.809103		0.00419864	0.0550484	0.940753
	142	0.0709167	0.118593	0.810491		0.00414002	0.0545092	0.941351
	143	0.0703329	0.117806	0.811861		0.00408263	0.0539785	0.941939
	144	0.0697575	0.117028	0.813214		0.00402641	0.0534562	0.942517
	145	0.0691904	0.116259	0.814551		0.00397135	0.0529422	0.943086
	146	0.0686314	0.115498	0.815871		0.00391741	0.0524362	0.943646
	147	0.0680804	0.114745	0.817175		0.00386456	0.051938	0.944197
	148	0.0675372	0.114	0.818463		0.00381278	0.0514476	0.94474
	149	0.0670016	0.113263	0.819735		0.00376202	0.0509647	0.945273
	150	0.0664735	0.112534	0.820992		0.00371227	0.0504891	0.945799
	151	0.0659528	0.111813	0.822234		0.00366351	0.0500208	0.946316
	152	0.0654392	0.1111	0.823461		0.00361569	0.0495595	0.946825
	153	0.0649327	0.110394	0.824673		0.0035688	0.0491052	0.947326
	154	0.0644331	0.109695	0.825872		0.00352282	0.0486577	0.947819
	155	0.0639403	0.109004	0.827055		0.00347773	0.0482168	0.948305
	156	0.0634542	0.10832	0.828226		0.00343349	0.0477824	0.948784
	157	0.0629745	0.107644	0.829382		0.00339009	0.0473544	0.949256
	158	0.0625013	0.106974	0.830525		0.00334751	0.0469326	0.94972
	159	0.0620343	0.106311	0.831655		0.00330572	0.046517	0.950177
	160	0.0615735	0.105655	0.832771		0.00326471	0.0461073	0.950628
	161	0.0611187	0.105006	0.833875		0.00322446	0.0457036	0.951072
	162	0.0606699	0.104363	0.834967		0.00318495	0.0453056	0.951509
	163	0.0602269	0.103727	0.836046		0.00314616	0.0449132	0.951941
	164	0.0597896	0.103098	0.837113		0.00310807	0.0445264	0.952365
	165	0.0593579	0.102475	0.838167		0.00307067	0.0441451	0.952784
	166	0.0589317	0.101858	0.83921		0.00303394	0.0437691	0.953197
	167	0.0585109	0.101247	0.840242		0.00299787	0.0433982	0.953604
	168	0.0580954	0.100643	0.841262		0.00296243	0.0430326	0.954005
	169	0.0576851	0.100045	0.84227		0.00292762	0.0426719	0.9544
	170	0.0572799	0.0994522	0.843268		0.00289342	0.0423162	0.95479
	171	0.0568798	0.0988657	0.844254		0.00285981	0.0419654	0.955175
	172	0.0564846	0.098285	0.84523		0.00282679	0.0416192	0.955554
	173	0.0560943	0.0977101	0.846196		0.00279433	0.0412778	0.955928
	174	0.0557087	0.0971408	0.847151		0.00276243	0.0409409	0.956297
	175	0.0553278	0.0965771	0.848095		0.00273108	0.0406085	0.95666
	176	0.0549515	0.0960189	0.84903		0.00270025	0.0402806	0.957019
	177	0.0545797	0.0954662	0.849954		0.00266994	0.0399569	0.957373
	178	0.0542124	0.0949188	0.850869		0.00264014	0.0396375	0.957722
	179	0.0538494	0.0943767	0.851774		0.00261084	0.0393223	0.958067
	180	0.0534908	0.0938398	0.852669		0.00258202	0.0390112	0.958407
	181	0.0531363	0.0933081	0.853556		0.00255367	0.0387041	0.958742
	182	0.052786	0.0927815	0.854432		0.00252579	0.0384009	0.959073
	183	0.0524398	0.09226	0.8553		0.00249836	0.0381017	0.9594
	184	0.0520977	0.0917433	0.856159		0.00247138	0.0378062	0.959722
	185	0.0517594	0.0912316	0.857009		0.00244483	0.0375145	0.960041
	186	0.0514251	0.0907247	0.85785		0.00241871	0.0372265	0.960355
	187	0.0510945	0.0902226	0.858683		0.002393	0.0369421	0.960665
	188	0.0507677	0.0897252	0.859507		0.0023677	0.0366613	0.960971
	189	0.0504447	0.0892325	0.860323		0.0023428	0.0363839	0.961273
	190	0.0501252	0.0887443	0.86113		0.00231829	0.03611	0.961572
	191	0.0498094	0.0882607	0.86193		0.00229416	0.0358395	0.961866
	192	0.049497	0.0877815	0.862721		0.00227041	0.0355723	0.962157
	193	0.0491881	0.0873068	0.863505		0.00224702	0.0353083	0.962445
	194	0.0488827	0.0868364	0.864281		0.002224	0.0350476	0.962728
	195	0.0485805	0.0863704	0.865049		0.00220132	0.03479	0.963009
	196	0.0482817	0.0859086	0.86581		0.00217899	0.0345355	0.963286
	197	0.0479862	0.0854509	0.866563		0.002157	0.0342841	0.963559
	198	0.0476938	0.0849975	0.867309		0.00213534	0.0340356	0.963829
	199	0.0474046	0.0845481	0.868047		0.002114	0.0337901	0.964096
	200	0.0471185	0.0841028	0.868779		0.00209299	0.0335475	0.964359
	201	0.0468355	0.0836615	0.869503		0.00207228	0.0333078	0.96462
	202	0.0465555	0.0832241	0.87022		0.00205188	0.0330709	0.964877
	203	0.0462784	0.0827907	0.870931		0.00203178	0.0328367	0.965132
	204	0.0460043	0.0823611	0.871635		0.00201197	0.0326053	0.965383
	205	0.045733	0.0819353	0.872332		0.00199245	0.0323765	0.965631
	206	0.0454645	0.0815132	0.873022		0.00197322	0.0321503	0.965876
	207	0.0451989	0.0810949	0.873706		0.00195426	0.0319268	0.966119
	208	0.044936	0.0806802	0.874384		0.00193557	0.0317058	0.966359
	209	0.0446758	0.0802691	0.875055		0.00191715	0.0314873	0.966596
	210	0.0444183	0.0798617	0.87572		0.00189899	0.0312713	0.96683
	211	0.0441634	0.0794577	0.876379		0.00188109	0.0310577	0.967061
	212	0.0439111	0.0790573	0.877032		0.00186344	0.0308465	0.96729
	213	0.0436613	0.0786603	0.877678		0.00184603	0.0306376	0.967516
	214	0.0434141	0.0782667	0.878319		0.00182887	0.0304311	0.96774
	215	0.0431693	0.0778765	0.878954		0.00181195	0.0302268	0.967961
	216	0.042927	0.0774897	0.879583		0.00179526	0.0300248	0.96818
	217	0.0426871	0.0771061	0.880207		0.0017788	0.0298251	0.968396
	218	0.0424496	0.0767258	0.880825		0.00176257	0.0296275	0.96861
	219	0.0422144	0.0763487	0.881437		0.00174656	0.029432	0.968821
	220	0.0419815	0.0759747	0.882044		0.00173076	0.0292387	0.969031
	221	0.041751	0.075604	0.882645		0.00171518	0.0290474	0.969237
	222	0.0415226	0.0752363	0.883241		0.00169981	0.0288582	0.969442
	223	0.0412965	0.0748717	0.883832		0.00168464	0.0286711	0.969644
	224	0.0410725	0.0745101	0.884417		0.00166968	0.0284859	0.969844
	225	0.0408507	0.0741515	0.884998		0.00165491	0.0283027	0.970042
	226	0.040631	0.0737959	0.885573		0.00164034	0.0281214	0.970238
	227	0.0404134	0.0734432	0.886143		0.00162596	0.027942	0.970432
	228	0.0401979	0.0730934	0.886709		0.00161177	0.0277645	0.970624
	229	0.0399844	0.0727464	0.887269		0.00159776	0.0275889	0.970813
	230	0.0397729	0.0724023	0.887825		0.00158393	0.0274151	0.971001
	231	0.0395635	0.072061	0.888376		0.00157029	0.0272431	0.971187
	232	0.0393559	0.0717225	0.888922		0.00155682	0.0270728	0.97137
	233	0.0391503	0.0713867	0.889463		0.00154352	0.0269043	0.971552
	234	0.0389466	0.0710536	0.89		0.00153039	0.0267375	0.971732
	235	0.0387448	0.0707232	0.890532		0.00151743	0.0265725	0.97191
	236	0.0385448	0.0703954	0.89106		0.00150463	0.0264091	0.972086
	237	0.0383467	0.0700702	0.891583		0.00149199	0.0262473	0.972261
	238	0.0381504	0.0697477	0.892102		0.00147952	0.0260872	0.972433
	239	0.0379558	0.0694276	0.892617		0.00146719	0.0259287	0.972604
	240	0.037763	0.0691102	0.893127		0.00145502	0.0257717	0.972773
	241	0.037572	0.0687952	0.893633		0.00144301	0.0256164	0.972941
	242	0.0373826	0.0684827	0.894135		0.00143114	0.0254625	0.973106
	243	0.037195	0.0681726	0.894632		0.00141941	0.0253102	0.97327
	244	0.037009	0.067865	0.895126		0.00140783	0.0251594	0.973433
	245	0.0368247	0.0675597	0.895616		0.00139639	0.02501	0.973594
	246	0.036642	0.0672568	0.896101		0.00138509	0.0248622	0.973753
	247	0.0364609	0.0669563	0.896583		0.00137393	0.0247157	0.97391
	248	0.0362814	0.0666581	0.897061		0.0013629	0.0245707	0.974066
	249	0.0361035	0.0663621	0.897534		0.001352	0.0244271	0.974221
	250	0.0359271	0.0660685	0.898004		0.00134123	0.0242848	0.974374
	251	0.0357522	0.0657771	0.898471		0.00133059	0.0241439	0.974525
	252	0.0355789	0.0654879	0.898933		0.00132008	0.0240044	0.974676
	253	0.035407	0.0652009	0.899392		0.00130969	0.0238662	0.974824
	254	0.0352367	0.0649161	0.899847		0.00129943	0.0237293	0.974971
	255	0.0350677	0.0646334	0.900299		0.00128928	0.0235936	0.975117
	256	0.0349002	0.0643528	0.900747		0.00127925	0.0234593	0.975261
	257	0.0347342	0.0640744	0.901191		0.00126934	0.0233262	0.975404
	258	0.0345695	0.063798	0.901632		0.00125954	0.0231944	0.975546
	259	0.0344062	0.0635237	0.90207		0.00124986	0.0230638	0.975686
	260	0.0342443	0.0632515	0.902504		0.00124029	0.0229344	0.975825
	EV-PEMB, enfortumab vedotin combined with pembrolizumab; OS, overall survival; PFS, progression-free survival.
